# Supplementary material for: CYP11B1 gene polymorphisms and susceptibility to ischemic stroke in a Chinese Han population
Source: Front Neurosci. 2022 Dec 1;16:1030551. doi: 10.3389/fnins.2022.1030551 (PMC9752905; doi:10.3389/fnins.2022.1030551)
Supplement: Supplementary file 2 [file Table_2.XLSX]

## Sheet: genotyping
Sample_ID	rs4736312	rs5017238	rs5301	rs5283	rs6410	rs4534
IS150001	C A	G A	T C	A G	T C	C C
IS150002	C A	G A	T C	A G	T C	C C
IS150003	C C	A A	C C	A G	C C	C T
IS150004	C C	A A	C C	A A	C C	C C
IS150005	C A	G A	T C	G G	T T	C C
IS150006	C C	A A	C C	G G	T C	C T
IS150007	C C	A A	C C	G G	T C	C T
IS150008	C A	G A	T C	G G	T C	C T
IS150009	C A	G A	T C	G G	T C	C T
IS150010	C C	A A	C C	A G	T C	C C
IS150011	A A	G G	T T	G G	T T	C C
IS150012	C C	A A	C C	G G	T C	C T
IS150013	C A	G A	T C	A G	C C	C T
IS150014	C C	A A	C C	A A	C C	C C
IS150015	C C	A A	C C	G G	T C	C T
IS150016	C C	A A	C C	A A	C C	C C
IS150017	C C	A A	C C	A G	C C	C T
IS150018	C C	A A	C C	A G	C C	C T
IS150019	C C	A A	C C	G G	C C	T T
IS150020	C C	A A	C C	G G	C C	T T
IS150021	C A	G A	T C	G G	T C	C T
IS150022	C C	A A	C C	A G	C C	C T
IS150023	C C	A A	C C	A G	T C	C C
IS150024	C C	A A	C C	A G	T C	C C
IS150025	C C	A A	C C	A G	T C	C C
IS150026	C C	A A	C C	A G	C C	C T
IS150027	C C	A A	C C	G G	T C	C T
IS150028	C A	G A	T C	A G	T C	C C
IS150029	C C	A A	C C	A G	C C	C T
IS150030	C C	A A	C C	A A	C C	C C
IS150031	C A	G A	T C	G G	T C	C T
IS150032	C A	G A	T C	A G	T C	C C
IS150033	C C	A A	C C	A G	T C	C C
IS150034	C C	A A	C C	A G	C C	C T
IS150035	C C	A A	C C	G G	T C	C T
IS150036	A A	G G	T T	G G	T T	C C
IS150037	C C	A A	C C	A G	T C	C C
IS150038	A A	G G	T T	G G	T T	C C
IS150039	C A	G A	T C	G G	T T	C C
IS150040	A A	G G	T T	G G	T T	C C
IS150041	C C	A A	C C	A A	C C	C C
IS150042	C C	0 0	C C	A G	C C	C C
IS150043	C C	A A	C C	G G	C C	T T
IS150044	C C	A A	C C	A G	C C	C T
IS150045	C C	A A	C C	A G	C C	C T
IS150046	C C	A A	C C	A A	C C	C C
IS150047	C C	A A	C C	A G	C C	C T
IS150048	C C	A A	C C	A A	C C	C C
IS150049	C A	G A	T C	A G	T C	C C
IS150050	C C	A A	T C	A G	C C	C C
IS150051	C A	G A	T C	G G	T C	C T
IS150052	C C	A A	C C	A G	C C	C T
IS150053	C C	A A	T C	G G	C C	C T
IS150054	C A	G A	T C	G G	T T	C C
IS150055	C A	G A	T C	G G	T T	C C
IS150056	C C	A A	C C	G G	C C	T T
IS150057	C C	A A	C C	A G	C C	C T
IS150058	C C	A A	C C	A G	C C	C T
IS150059	C A	G A	T C	A G	T C	C C
IS150060	C C	A A	C C	A A	C C	C C
IS150061	C C	A A	C C	A G	C C	C T
IS150062	C C	A A	C C	G G	T C	C T
IS150063	C A	G A	T C	G G	T C	C T
IS150064	C C	A A	C C	A A	C C	C C
IS150065	C C	A A	C C	A G	C C	C T
IS150066	C C	A A	C C	A G	C C	C T
IS150067	C C	A A	C C	A G	T C	C C
IS150068	C C	A A	C C	A G	C C	C T
IS150069	C C	A A	C C	G G	C C	T T
IS150070	C C	A A	C C	A G	C C	C T
IS150071	C A	G A	T C	G G	T C	C T
IS150072	C C	A A	C C	A A	T C	C C
IS150073	C C	A A	C C	A G	T C	C C
IS150074	C C	A A	C C	A A	C C	C C
IS150075	C C	A A	C C	A G	C C	C T
IS150076	C A	G A	T C	A G	T C	C C
IS150077	C A	G G	T C	G G	T T	C C
IS150078	C C	A A	C C	G G	T C	C T
IS150079	C C	A A	C C	G G	T C	C T
IS150080	C C	A A	C C	A G	T C	C C
IS150081	C C	A A	C C	G G	C C	T T
IS150082	C C	A A	C C	G G	T C	C T
IS150083	C C	A A	C C	G G	C C	T T
IS150084	C A	G A	T C	A G	T C	C C
IS150085	C C	A A	C C	A G	T C	C C
IS150086	C C	A A	C C	A G	C C	C T
IS150087	C C	A A	C C	G G	C C	T T
IS150088	C C	A A	C C	G G	C C	T T
IS150089	C C	A A	C C	G G	T C	C T
IS150090	C C	A A	C C	A G	T C	C C
IS150091	C C	A A	C C	A G	C C	C T
IS150092	C A	G A	T C	A G	T C	C C
IS150093	C C	A A	C C	A G	C C	C T
IS150094	C A	G A	T C	A G	T C	C C
IS150095	C C	A A	C C	G G	T C	C T
IS150096	C C	A A	C C	A G	T C	C C
IS150097	C C	A A	C C	G G	T C	C T
IS150098	C A	G A	T C	G G	T C	C T
IS150099	C C	A A	C C	A G	C C	C T
IS150100	C C	A A	C C	A G	T C	C C
IS150101	C C	A A	C C	A G	C C	C T
IS150102	C C	A A	C C	A A	C C	C C
IS150103	C C	A A	C C	G G	C C	T T
IS150104	C C	A A	C C	A A	C C	C C
IS150105	A A	G G	T T	G G	T T	C C
IS150106	C C	A A	C C	A G	T C	C C
IS150107	C A	G A	T C	G G	T C	C T
IS150108	C C	A A	C C	A G	C C	C T
IS150109	C A	G A	T C	A G	T C	C C
IS150110	C C	A A	C C	A G	C C	C T
IS150111	C C	A A	C C	G G	C C	T T
IS150112	C C	A A	C C	A G	C C	C T
IS150113	C C	A A	C C	A G	T C	C C
IS150114	C A	G G	T C	G G	T C	C T
IS150115	C C	A A	C C	A G	C C	C T
IS150116	C A	G A	T C	G G	T T	C C
IS150117	C C	A A	C C	A G	C C	C T
IS150118	C C	A A	C C	A G	C C	C T
IS150119	C A	G A	T C	G G	T C	C T
IS150120	C A	G A	T C	G G	T C	C T
IS150121	C A	G A	T C	A G	T C	C C
IS150122	C C	A A	C C	A G	C C	C T
IS150123	C C	A A	C C	A G	C C	C T
IS150124	C A	G A	T C	A G	T C	C C
IS150125	C C	A A	C C	A A	C C	C C
IS150126	C A	G A	T C	G G	T T	C C
IS150127	C C	A A	C C	A G	C C	C T
IS150128	C C	A A	C C	A A	C C	C C
IS150129	C C	A A	C C	A G	C C	C T
IS150130	C A	G A	T C	G G	T C	C T
IS150131	C C	A A	C C	G G	C C	T T
IS150132	C C	A A	C C	A G	C C	C T
IS150133	C C	A A	C C	A G	C C	C T
IS150134	C C	A A	C C	G G	T C	C T
IS150135	C A	G A	T C	G G	T C	C T
IS150136	C C	A A	C C	A G	C C	C T
IS150137	C A	G A	T C	G G	T C	C T
IS150138	C A	G A	T C	G G	T C	C T
IS150139	C C	A A	C C	A G	C C	C T
IS150140	A A	G G	T T	G G	T T	C C
IS150141	C C	A A	C C	A G	C C	C T
IS150142	C A	G A	T C	A G	T C	C C
IS150143	C C	A A	C C	G G	T C	C T
IS150144	C A	G A	T C	A G	T C	C C
IS150145	C C	A A	C C	G G	T T	C C
IS150146	C C	A A	C C	A G	C C	C T
IS150147	C C	A A	C C	A G	C C	C T
IS150148	C A	G A	T C	G G	T T	C C
IS150149	C C	A A	C C	A G	C C	C T
IS150150	C C	A A	C C	G G	T C	C T
IS150151	C A	G A	T C	G G	T C	C T
IS150152	C C	A A	C C	A A	C C	C C
IS150153	C A	G A	T C	A G	T C	C C
IS150154	C C	A A	C C	A A	C C	C C
IS150155	C C	A A	C C	A G	C C	C T
IS150156	C C	A A	T C	A G	C C	C C
IS150157	C A	G A	T C	G G	T C	C T
IS150158	C C	A A	T C	G G	C C	C T
IS150159	C C	A A	C C	A G	C C	C T
IS150160	C C	A A	C C	A G	C C	C T
IS150161	C C	A A	C C	A G	C C	C T
IS150162	C A	G A	T C	A G	T C	C C
IS150163	C A	G A	T C	A G	T C	C C
IS150164	C C	A A	C C	G G	C C	T T
IS150165	C C	A A	C C	A A	C C	C C
IS150166	C C	A A	C C	A G	C C	C T
IS150167	C C	A A	C C	G G	T C	C T
IS150168	C C	A A	C C	G G	C C	T T
IS150169	C C	A A	C C	A G	C C	C T
IS150170	C C	A A	C C	A G	C C	C T
IS150171	C C	A A	C C	G G	C C	T T
IS150172	C C	A A	C C	A A	C C	C C
IS150173	C C	A A	C C	A G	C C	C T
IS150174	C C	A A	C C	A G	C C	C T
IS150175	C A	G A	T C	A G	T C	C C
IS150176	C C	A A	C C	A G	T C	C C
IS150177	C C	A A	C C	A G	T C	C C
IS150178	C A	G A	T C	G G	T C	C T
IS150179	C C	A A	C C	A G	C C	C T
IS150180	C C	A A	C C	A G	C C	C T
IS150181	C A	G A	T C	G G	T C	C T
IS150182	C A	G A	T C	G G	T C	C T
IS150183	C C	A A	C C	A G	T C	C C
IS150184	C A	G A	T C	A G	T C	C C
IS150185	C C	A A	C C	A A	C C	C C
IS150186	C C	A A	C C	G G	C C	T T
IS150187	C A	G A	T C	A G	T C	C C
IS150188	C C	A A	C C	A G	C C	C T
IS150189	C C	A A	C C	G G	C C	T T
IS150190	C A	G A	T C	G G	T C	C T
IS150191	C C	A A	C C	G G	T C	C T
IS150192	C A	G A	T C	A A	C C	C C
IS150193	C C	A A	C C	G G	T C	C T
IS150194	C C	A A	C C	G G	C C	T T
IS150195	C C	A A	C C	A G	C C	C T
IS150196	C A	G G	T C	G G	T C	C T
IS150197	C C	A A	C C	A G	C C	C T
IS150198	C C	A A	C C	G G	C C	T T
IS150199	C C	A A	C C	A G	C C	C T
IS150200	C C	A A	C C	G G	T C	C T
IS150201	C C	A A	C C	G G	T C	C T
IS150202	C C	A A	C C	A A	C C	C C
IS150203	C C	A A	C C	G G	T C	C T
IS150204	C A	G A	T C	A G	T C	C C
IS150205	C C	A A	C C	A A	C C	C C
IS150206	C C	A A	C C	A G	C C	C T
IS150207	C C	A A	C C	G G	C C	T T
IS150208	C C	A A	C C	G G	T C	C T
IS150209	C C	A A	C C	A A	C C	C C
IS150210	C C	A A	C C	G G	C C	T T
IS150211	C A	G A	T C	G G	T T	C C
IS150212	C C	A A	C C	A G	C C	C T
IS150213	C C	A A	C C	G G	C C	T T
IS150214	C C	A A	C C	G G	T T	C C
IS150215	C A	G A	T C	G G	T T	C C
IS150216	C C	A A	C C	A G	C C	C T
IS150217	C C	A A	C C	G G	T C	C T
IS150218	C C	A A	C C	A G	C C	C T
IS150219	C C	A A	C C	A G	C C	C T
IS150220	C A	G A	T C	G G	T C	C T
IS150221	C C	A A	C C	A G	C C	C T
IS150222	C C	A A	C C	G G	C C	T T
IS150223	C C	A A	C C	A G	C C	C T
IS150224	C A	G A	T C	G G	T T	C C
IS150225	C C	A A	C C	G G	T C	C T
IS150226	C C	A A	C C	G G	C C	T T
IS150227	C C	A A	C C	A G	C C	C T
IS150228	C A	G A	T C	G G	T C	C T
IS150229	C C	A A	T C	G G	C C	C T
IS150230	C C	A A	C C	G G	T C	C T
IS150231	C A	G A	T C	G G	T C	C T
IS150232	C A	G A	T T	G G	T C	C C
IS150233	C C	A A	C C	A G	C C	C T
IS150234	C C	A A	C C	G G	T T	C C
IS150235	C C	A A	C C	G G	T T	C C
IS150236	C A	G A	T C	G G	T C	C T
IS150237	C C	A A	C C	G G	C C	T T
IS150238	C C	A A	C C	A G	T C	C C
IS150239	C C	A A	T C	G G	C C	C T
IS150240	C C	A A	C C	G G	T C	C T
IS150241	C C	A A	C C	A G	T C	C C
IS150242	C C	A A	C C	G G	C C	T T
IS150243	C A	G A	T C	G G	T C	C T
IS150244	C C	A A	C C	A G	C C	C T
IS150245	C C	A A	C C	A G	C C	C T
IS150246	C C	A A	C C	A G	C C	C T
IS150247	C A	G A	T C	G G	T T	C C
IS150248	C C	A A	C C	A A	C C	C C
IS150249	C C	A A	C C	G G	T C	C T
IS150250	C C	A A	C C	G G	T C	C T
IS150251	C C	A A	C C	A A	C C	C C
IS150252	C C	A A	C C	A G	C C	C T
IS150253	C A	G A	T C	A G	T C	C C
IS150254	C C	A A	C C	A G	C C	C T
IS150255	C A	G A	T C	G G	T C	C T
IS150256	C C	A A	C C	A A	C C	C C
IS150257	C A	G A	T C	A G	T C	C C
IS150258	C C	A A	C C	G G	T C	C T
IS150259	C A	G A	T C	G G	T C	C T
IS150260	C C	A A	C C	G G	T C	C T
IS150261	C A	G A	T C	A G	T C	C C
IS150262	C A	G A	T C	G G	T C	C T
IS150263	C A	G A	T C	G G	T C	C T
IS150264	C A	G A	T C	A G	T C	C C
IS150265	C C	A A	C C	A G	C C	C T
IS150266	C C	A A	C C	G G	T C	C T
IS150267	C C	A A	C C	A G	T C	C C
IS150268	C C	A A	C C	A G	C C	C T
IS150269	C C	A A	C C	A G	T C	C C
IS150270	C C	A A	C C	G G	C C	T T
IS150271	C A	G A	T C	G G	T C	C T
IS150272	C C	A A	C C	A A	C C	C C
IS150273	C C	A A	C C	A G	C C	C T
IS150274	C C	A A	C C	G G	T C	C T
IS150275	C C	A A	C C	A G	T C	C C
IS150276	C C	A A	C C	A A	C C	C C
IS150277	C A	G A	T C	G G	T C	C T
IS150278	C C	A A	C C	A G	T C	C C
IS150279	C C	A A	C C	A G	C C	C T
IS150280	C C	A A	C C	A G	C C	C T
IS150281	C C	A A	C C	A G	C C	C T
IS150282	C C	A A	C C	A G	C C	C T
IS150283	C C	A A	C C	G G	C C	T T
IS150284	C C	A A	C C	A G	T C	C C
IS150285	C A	G A	T C	G G	T C	C T
IS150286	C C	A A	C C	A G	T C	C C
IS150287	C C	A A	C C	A G	C C	C T
IS150288	C C	A A	C C	A A	C C	C C
IS150289	C C	A A	C C	A G	C C	C T
IS150290	C C	A A	C C	A G	C C	C T
IS150291	C C	A A	C C	G G	C C	T T
IS150292	C A	G A	T C	A G	T C	C C
IS150293	C C	A A	C C	A G	C C	C T
IS150294	C C	A A	C C	A A	C C	C C
IS150295	C C	A A	C C	A G	T C	C C
IS150296	C C	A A	C C	G G	C C	T T
IS150297	C C	A A	C C	G G	C C	T T
IS150298	C C	A A	C C	A G	C C	C T
IS150299	C C	A A	C C	A G	C C	C T
IS150300	C C	A A	C C	A A	C C	C C
IS150301	C A	G A	T C	G G	T T	C C
IS150302	C A	G A	T C	G G	T C	C T
IS150303	C A	G A	T C	G G	T T	C C
IS150304	C C	A A	C C	A A	C C	C C
IS150305	C A	G A	T C	G G	T C	C T
IS150306	C A	G A	T C	A G	T C	C C
IS150307	C C	A A	C C	G G	C C	T T
IS150308	C C	A A	C C	G G	C C	T T
IS150309	C C	A A	C C	G G	C C	T T
IS150310	C C	A A	C C	G G	T C	C T
IS150311	C C	A A	C C	G G	C C	T T
IS150312	C C	A A	C C	A G	C C	C T
IS150313	C C	A A	C C	A G	C C	C T
IS150314	C A	G A	T C	A G	T C	C C
IS150315	C C	A A	C C	G G	C C	T T
IS150316	C C	A A	C C	A G	T C	C C
IS150317	C C	A A	C C	G G	C C	T T
IS150318	C A	G A	T C	G G	T C	C T
IS150319	C A	G A	T C	G G	T T	C C
IS150320	C A	G A	T C	A G	T C	C C
IS150321	C C	A A	C C	A G	C C	C T
IS150322	C C	A A	C C	A G	C C	C C
IS150323	C C	A A	C C	A G	C C	C T
IS150324	C A	G A	T C	G G	T C	C T
IS150325	C C	A A	C C	G G	C C	T T
IS150326	C C	A A	C C	G G	C C	T T
IS150327	C C	A A	C C	G G	C C	T T
IS150328	C A	G A	T C	A G	T C	C C
IS150329	C C	A A	C C	G G	C C	T T
IS150330	C C	A A	C C	A A	C C	C C
IS150331	C C	A A	C C	G G	C C	T T
IS150332	C C	A A	C C	A G	C C	C T
IS150333	C C	A A	C C	G G	C C	T T
IS150334	C A	G A	T C	G G	T C	C T
IS150335	C C	A A	C C	G G	C C	T T
IS150336	C C	A A	C C	A G	C C	C T
IS150337	C C	A A	C C	A G	T C	C C
IS150338	C C	A A	C C	G G	C C	T T
IS150339	C A	G A	T C	A G	T C	C C
IS150340	C C	A A	C C	G G	C C	T T
IS150341	C C	A A	C C	A A	C C	C C
IS150342	C C	A A	C C	A A	C C	C C
IS150343	C A	G A	T C	G G	T C	C T
IS150344	C A	G A	T C	A G	T C	C C
IS150345	C C	A A	C C	A G	T C	C C
IS150346	C A	G A	T C	G G	T C	C T
IS150347	C A	G A	T C	A G	T C	C C
IS150348	C C	A A	C C	G G	C C	T T
IS150349	C C	A A	C C	A G	C C	C T
IS150350	C C	A A	C C	G G	T C	C T
IS150351	C C	A A	C C	G G	T C	C T
IS150352	C C	A A	C C	A G	C C	C T
IS150353	C A	G A	T C	G G	T C	C T
IS150354	C A	G A	T C	G G	T T	C C
IS150355	C C	A A	C C	G G	C C	T T
IS150356	C C	A A	C C	A G	C C	C T
IS150357	C C	A A	C C	A G	C C	C T
IS150358	C C	A A	C C	G G	C C	T T
IS150359	C A	G A	T C	G G	T C	C T
IS150360	A A	G G	T T	G G	T T	C C
IS150361	C A	G A	T C	A G	T C	C C
IS150362	C A	G A	T C	A G	T C	C C
IS150363	C C	A A	C C	G G	C C	T T
IS150364	C C	A A	C C	G G	T C	C T
IS150365	C A	G A	T C	G G	T C	C T
IS150366	A A	G G	T T	G G	T T	C C
IS150367	C A	G A	T C	G G	T C	C T
IS150368	C C	A A	C C	G G	T C	C T
IS150369	C C	A A	C C	G G	C C	T T
IS150370	C C	A A	C C	A G	C C	C T
IS150371	C C	A A	C C	A G	T C	C C
IS150372	C A	G A	C C	G G	T T	C C
IS150373	C A	G A	T C	A G	T C	C C
IS150374	C A	G A	T C	A G	T C	C C
IS150375	C A	G A	T C	G G	T C	C T
IS150376	C C	A A	C C	A G	C C	C T
IS150377	C C	A A	C C	A G	T C	C C
IS150378	C C	A A	C C	A A	C C	C C
IS150379	C C	A A	C C	A G	C C	C T
IS150380	C C	A A	C C	A G	C C	C T
IS150381	C C	A A	C C	A G	C C	C T
IS150382	C A	G A	T C	G G	T C	C T
IS150383	C C	A A	C C	G G	T C	C T
IS150384	C C	A A	C C	A G	C C	C T
IS150385	C C	A A	C C	A A	C C	C C
IS150386	C A	G A	T C	A G	C C	C T
IS150387	C C	A A	C C	A G	T C	C C
IS150388	C A	G A	T C	G G	T C	C T
IS150389	C C	A A	C C	G G	C C	T T
IS150390	C C	A A	C C	A A	C C	C C
IS150391	C C	A A	C C	A A	C C	C C
IS150392	C C	A A	C C	A G	C C	C T
IS150393	C C	A A	C C	G G	T C	C T
IS150394	C C	A A	C C	A G	C C	C T
IS150395	C C	A A	C C	A A	C C	C C
IS150396	C C	A A	C C	A A	C C	C C
IS150399	C C	A A	C C	G G	T C	C T
IS150400	C C	A A	C C	A A	C C	C C
CH000001	C C	A A	C C	A G	T C	C C
CH000002	C C	A A	C C	G G	C C	T T
CH000003	C C	A A	C C	A G	C C	C T
CH000004	C C	A A	C C	A G	T C	C C
CH000006	C A	G A	T C	G G	T C	C T
CH000007	C C	A A	C C	A G	C C	C T
CH000008	C A	G A	T C	G G	T C	C T
CH000009	C C	A A	C C	A G	C C	C T
CH000010	C C	A A	C C	A G	C C	C T
CH000011	C C	A A	C C	G G	T C	C T
CH000012	C C	A A	C C	G G	T C	C T
CH000013	C C	A A	C C	A A	C C	C C
CH000014	C A	G A	T C	A G	T C	C C
CH000015	C C	A A	C C	G G	T C	C T
CH000016	C C	A A	C C	G G	C C	T T
CH000017	C C	A A	C C	G G	T C	C T
CH000018	C A	G A	T C	G G	T C	C T
CH000019	C C	A A	C C	G G	C C	T T
CH000020	C C	A A	T C	0 0	T C	C C
CH000022	C C	A A	C C	G G	C C	T T
CH000023	C C	A A	C C	G G	C C	T T
CH000024	C C	A A	C C	G G	T C	C T
CH000025	C C	A A	C C	G G	C C	T T
CH000026	C C	A A	C C	G G	C C	T T
CH000027	C C	A A	C C	G G	C C	T T
CH000028	C C	A A	C C	A G	C C	C T
CH000029	C C	A A	C C	A G	C C	C T
CH000030	C C	A A	C C	A G	C C	C T
CH000031	C C	A A	C C	A G	C C	C T
CH000032	C A	G A	T C	G G	T C	C T
CH000033	C C	A A	C C	A G	C C	C T
CH000034	C C	A A	C C	A A	C C	C C
CH000035	C C	A A	C C	G G	C C	T T
CH000036	C C	A A	C C	G G	C C	T T
CH000037	C C	A A	C C	G G	T C	C T
CH000038	C C	A A	C C	G G	C C	T T
CH000039	C A	G A	T C	G G	T C	C T
CH000040	C A	G A	T C	A G	T C	C C
CH000041	C C	A A	C C	A G	C C	C T
CH000042	C C	A A	C C	A G	C C	C T
CH000043	C C	A A	C C	A A	C C	C C
CH000044	C C	A A	C C	A A	C C	C C
CH000046	C C	A A	C C	G G	C C	T T
CH000047	C C	A A	C C	G G	T C	C T
CH000048	C A	G A	T C	A G	T C	C C
CH000049	C C	A A	C C	A G	C C	C T
CH000050	C A	G A	T C	A G	T C	C C
CH000051	C C	A A	C C	G G	T C	C T
CH000052	C C	A A	C C	A G	T C	C C
CH000053	C A	G A	T C	A G	T C	C C
CH000054	C C	A A	C C	A G	C C	C T
CH000055	C A	G A	T C	A G	T C	C C
CH000056	C C	A A	C C	A G	C C	C T
CH000057	C C	A A	C C	G G	T C	C T
CH000058	C C	A A	C C	G G	C C	T T
CH000059	C C	A A	C C	G G	C C	T T
CH000060	C C	A A	C C	A G	C C	C T
CH000061	C A	G A	T C	G G	T C	C T
CH000062	C C	A A	C C	G G	C C	T T
CH000063	C C	A A	C C	A G	C C	C T
CH000064	C A	G A	T C	G G	T C	C T
CH000065	C A	G A	T C	A G	C C	C T
CH000066	C A	G A	T C	A G	T C	C C
CH000067	C A	G A	T C	G G	T C	C T
CH000068	C C	A A	C C	G G	C C	T T
CH000069	C C	A A	C C	G G	T C	C T
CH000071	C C	A A	C C	A A	C C	C C
CH000072	C A	G A	T C	A G	T C	C C
CH000073	C C	A A	C C	G G	C C	T T
CH000074	C A	G A	T C	G G	T C	C T
CH000075	C A	G A	T C	G G	T C	C T
CH000076	C C	A A	C C	A G	C C	C T
CH000077	C A	G A	T C	A G	T C	C C
CH000078	C C	A A	C C	A G	C C	C T
CH000079	C A	G A	T C	G G	T C	C T
CH000080	C A	G A	T C	G G	T C	C T
CH000081	C C	A A	C C	G G	C C	T T
CH000082	C C	A A	C C	A G	C C	C T
CH000083	C C	A A	C C	G G	T C	C T
CH000085	C C	A A	C C	A G	C C	C T
CH000087	C C	A A	C C	A G	T C	C C
CH000088	C A	G A	T C	G G	T C	C T
CH000089	C C	A A	C C	G G	C C	T T
CH000090	C C	A A	C C	A G	C C	C T
CH000091	C C	A A	C C	A A	C C	C C
CH000092	C C	A A	C C	G G	T C	C T
CH000093	C A	G A	T C	A G	T C	C C
CH000094	C A	G A	T C	G G	T C	C T
CH000095	C C	A A	C C	G G	T C	C T
CH000096	C C	A A	C C	G G	C C	T T
CH000097	C C	A A	C C	A G	C C	C T
CH000098	C C	A A	C C	A G	T C	C C
CH000099	C A	G A	T C	A G	T C	C C
CH000100	C C	A A	C C	A G	C C	C T
CH000101	C C	A A	C C	A A	C C	C C
CH000110	C C	A A	C C	G G	T C	C T
CH000111	C C	A A	C C	G G	C C	T T
OA080016	C C	A A	C C	A G	T C	C C
OA080017	C A	G A	T C	G G	T C	C T
OA080119	C C	A A	C C	A G	T C	C C
OA080170	C C	A A	C C	G G	T C	C T
OA080181	C C	A A	C C	A G	T C	C C
OA080229	C C	A A	C C	G G	C C	T T
OA080330	C A	G A	T C	A G	T C	C C
OA080337	C C	A A	C C	A A	C C	C C
OA080387	C A	G A	T C	G G	T C	C T
OA080394	C C	A A	C C	A G	C C	C T
OA080401	C C	A A	C C	A G	C C	C T
OA080450	C C	A A	C C	A G	C C	C T
OA080468	C A	G A	T C	G G	T C	C T
OA080516	C C	A A	C C	A G	C C	C T
OA080541	C A	G A	T C	A G	T C	C C
OA080581	C A	G A	T C	G G	T C	C T
OA080600	C C	A A	C C	A G	T C	C C
OA080634	C A	G A	T C	G G	T C	C T
OA080638	C A	G G	T C	A G	T C	C C
OA080656	C C	A A	C C	G G	C C	T T
OA080671	C C	A A	C C	G G	C C	T T
OA080675	C A	G A	T C	G G	T C	C T
OA080704	C C	A A	C C	A G	T C	C C
OA080721	C C	A A	C C	A G	C C	C T
OA080810	C C	A A	C C	A G	C C	C T
OA080825	C C	A A	C C	A G	C C	C T
OA080848	C C	A A	C C	A G	C C	C T
OA080864	C C	A A	C C	A A	C C	C C
OA0800982	C C	A A	C C	A G	C C	C T
OA0801005	C C	A A	C C	A G	C C	C T
OA0801025	C A	G A	T C	A G	T C	C C
OA0801036	C A	G A	T C	G G	T C	C T
OA0801050	C A	G A	T C	G G	T C	C T
OA0801054	C A	G A	T C	G G	T C	C T
OA0801065	C C	A A	C C	A G	C C	C T
OA0801139	C C	A A	C C	A G	C C	C T
OA0801216	C C	A A	C C	A A	C C	C C
OA0801273	C A	G A	T C	G G	T C	C T
OA0801336	C C	A A	C C	G G	T C	C T
OA0801343	C C	A A	C C	G G	C C	C T
OA0801405	C C	A A	C C	A G	C C	C T
OA0801425	C C	A A	C C	A G	C C	C T
OA0801455	C C	A A	C C	A G	C C	C T
OA0801480	C C	A A	C C	A G	C C	C T
OA0801512	C C	A A	C C	A G	C C	C T
OA0801546	C C	A A	C C	A G	C C	C T
OA0801582	C C	A A	C C	A G	C C	C T
OA0801600	C C	A A	C C	A G	C C	C T
OA0801637	C A	G A	T C	G G	T C	C T
OA0801645	C A	G A	T C	A G	T C	C C
OA0801652	C A	G A	T C	G G	T C	C T
OA0801700	C C	A A	C C	A G	C C	C T
OA0801783	C A	G A	T C	A G	T C	C C
OA0801811	C C	A A	C C	A G	C C	C T
OA0801827	C A	G A	T C	G G	T C	C T
NC0420005	C C	A A	C C	G G	T C	C T
NC0420015	C C	A A	C C	A G	C C	C T
NC0420024	C C	A A	C C	A G	T C	C C
NC0420025	C C	A A	C C	A G	T C	C C
NC0420026	C C	A A	C C	G G	T C	C T
NC0420028	C C	A A	C C	G G	T C	C T
NC0420031	C C	A A	C C	G G	T C	C T
NC0420033	C A	G A	T C	G G	T T	C C
NC0420034	C C	A A	C C	A G	C C	C T
NC0420039	C C	A A	C C	A G	T C	C C
NC0420042	C C	A A	C C	A G	C C	C T
NC0420049	C C	A A	C C	A G	C C	C T
NC0420084	C C	A A	C C	A G	T C	C C
NC0420098	C C	A A	C C	G G	C C	T T
NC0420119	C A	G A	T C	G G	T T	C C
NC0420124	C C	A A	C C	G G	C C	T T
NC0420127	C C	A A	C C	A G	C C	C T
NC0420128	C C	A A	C C	G G	T C	C T
NC0420131	C C	A A	C C	G G	C C	T T
NC0420140	C C	A A	C C	G G	C C	T T
NC0420164	C C	A A	C C	A A	C C	C C
NC0420172	C C	A A	C C	A A	C C	C C
NC0420173	C C	A A	C C	A G	C C	C T
NC0420180	C C	A A	C C	G G	T C	C T
NC0420186	C C	A A	C C	A G	C C	C T
NC0420190	C A	G A	T C	G G	T T	C C
NC0420194	C C	A A	C C	A G	C C	C T
NC0420200	C A	A A	C C	A G	T T	C T
NC0420203	C C	A A	C C	G G	C C	T T
NC0420207	C A	G A	T C	G G	T T	C C
NC0420208	C A	G A	T C	G G	T C	C T
NC0420218	C A	G A	T C	A G	T C	C C
NC0420219	C C	A A	C C	A G	T C	C C
NC0420220	A A	G G	T T	G G	T T	C C
NC0420221	C C	A A	C C	A G	C C	C T
NC0420229	C C	A A	C C	A G	T C	C C
NC0420230	C C	A A	C C	G G	T C	C T
NC0420232	C A	G A	T C	G G	T C	C T
NC0420237	C C	A A	C C	A A	C C	C C
NC0420243	C C	A A	C C	A G	C C	C T
NC0420247	C A	G A	T C	G G	T C	C T
NC0420248	C A	G A	T C	G G	T C	C T
NC0420253	C C	A A	C C	A G	C C	C T
NC0420262	C C	A A	C C	G G	T C	C T
NC0420265	C C	A A	C C	G G	C C	T T
NC0420280	C C	A A	C C	A G	C C	C T
NC0420281	C C	A A	C C	G G	C C	T T
NC0420283	C C	A A	C C	G G	C C	T T
NC0420292	C C	A A	C C	A G	C C	C T
NC0420295	C A	G A	T C	G G	T C	C T
NC0420296	C A	G A	T C	G G	T C	C T
NC0420312	C C	A A	C C	G G	T C	C T
NC0420314	C C	A A	C C	A G	T C	C C
NC0420324	C C	A A	C C	A A	C C	C C
NC0420331	C C	A A	C C	A A	C C	C C
NC0420340	C C	A A	C C	A G	C C	C T
NC0420346	C C	A A	C C	G G	T C	C T
NC0420347	A A	G G	T T	G G	T T	C C
NC0420361	C C	A A	C C	A G	C C	C T
NC0420370	C C	A A	C C	A G	C C	C T
NC0420371	C A	G A	T C	G G	T C	C T
NC0420389	C A	G A	T C	G G	T C	C T
NC0420412	C C	A A	C C	G G	C C	T T
NC0420413	C C	A A	C C	A A	C C	C C
NC0420417	C A	G A	T C	A G	T C	C C
NC0420437	C C	A A	C C	A G	C C	C T
NC0420456	C A	G A	T C	G G	T T	C C
NC0420457	C A	G A	T C	A G	T C	C C
NC0420461	C A	G A	T C	A G	T C	C C
NC0420506	A A	G G	T T	G G	T T	C C
NC0420510	C A	G A	T C	G G	T C	C T
NC0420517	C C	A A	C C	A G	T C	C C
NC0420519	C C	A A	C C	A G	T C	C C
NC0420522	C C	A A	C C	A A	C C	C C
NC0420536	C C	A A	C C	A G	C C	C T
NC0420550	C A	G A	T C	G G	T C	C T
NC0420551	C C	A A	C C	A A	C C	C C
NC0420558	C A	G A	T C	G G	T C	C T
NC0420584	C C	A A	C C	G G	T C	C T
NC0420591	C A	G A	T C	G G	T C	C T
NC0420603	C C	A A	C C	A G	C C	C T
NC0420607	C C	A A	C C	G G	C C	T T
NC0420609	C C	A A	C C	A G	C C	C T
NC0420610	C C	A A	C C	A A	C C	C C
NC0420612	C C	A A	C C	G G	C C	T T
NC0420615	C C	A A	C C	A G	C C	C T
NC0420618	C C	A A	C C	A G	C C	C T
NC0420619	C C	A A	C C	A G	T C	C C
NC0420620	C C	A A	C C	A G	C C	C T
NC0420631	C C	A A	C C	G G	T C	C T
NC0420652	C C	A A	C C	G G	T T	C C
NC0420662	C A	G A	T C	G G	T C	C T
NC0420670	C C	A A	C C	A G	T C	C C
NC0420690	C C	A A	C C	G G	C C	T T
NC0420713	A A	G G	T T	G G	T T	C C
NC0420714	C C	A A	C C	G G	C C	T T
NC0420765	C C	A A	C C	A G	C C	C T
NC0420789	C C	A A	C C	A G	C C	C T
NC0420830	C C	A A	C C	G G	C C	T T
NC0420840	C C	A A	C C	G G	T C	C T
NC0420844	C A	G A	T C	A G	T C	C C
NC0420846	C C	A A	C C	G G	C C	T T
NC0420858	C C	A A	C C	G G	C C	T T
NC0420865	C C	A A	C C	G G	C C	T T
NC0420876	C A	G A	T C	A G	T C	C C
NC0420879	C C	A A	C C	G G	C C	T T
NC0420882	C C	A A	C C	A A	C C	C C
NC0420883	C C	A A	C C	A G	C C	C T
NC0420884	C A	G A	T C	A G	T C	C C
NC0420886	C A	G A	T C	A G	T C	C C
NC0420889	C A	G A	T C	G G	T C	C T
NC0420892	C A	G A	T C	A G	T C	C C
NC0420919	C C	A A	C C	G G	T C	C T
NC0420931	C C	A A	C C	G G	C C	T T
NC0420940	C C	A A	C C	A G	C C	C T
NC0420943	C C	A A	C C	G G	C C	T T
NC0420955	C C	A A	C C	G G	C C	T T
NC0420957	C C	A A	C C	G G	T T	C C
NC0420971	C C	A A	C C	G G	T T	C C
NC0420979	C A	G A	T C	A G	T C	C C
NC0420985	C C	A A	C C	G G	T T	C C
NC0420994	C C	A A	C C	G G	T T	C C
NC0421019	C C	A A	C C	A G	T C	C C
NC0421039	C C	A A	C C	A G	T C	C C
NC0421042	C C	A A	C C	A G	C C	C T
NC0421045	C C	A A	C C	A G	T C	C C
NC0421050	C A	G A	T C	A G	T C	C C
NC0421060	C C	A A	C C	A G	C C	C T
NC0421062	C A	G A	T C	A G	T C	C C
NC0421074	C C	A A	C C	A G	C C	C T
NC0421076	C C	A A	C C	G G	C C	T T
NC0421079	C A	G A	T C	G G	T C	C T
NC0421081	C A	G A	T C	G G	T C	C T
NC0421086	C C	A A	C C	G G	C C	T T
NC0421104	C A	G A	T C	G G	T T	C C
NC0421106	C C	A A	C C	A A	C C	C C
NC0421107	C C	A A	C C	A G	C C	C T
NC0421117	C C	A A	C C	A A	C C	C C
NC0421120	C C	A A	C C	A A	C C	C C
NC0421134	C C	A A	C C	A G	C C	C T
NC0421137	C A	G A	T C	G G	T C	C T
NC0421139	C C	A A	C C	G G	C C	T T
NC0421141	C A	G A	T C	A G	T C	C C
NC0421143	C C	A A	C C	A G	C C	C T
NC0421144	C C	A A	C C	A G	C C	C T
NC0421155	C C	A A	C C	A G	C C	C T
NC0421159	C C	A A	C C	A A	C C	C C
NC0421162	C A	G A	T C	A G	T C	C C
NC0421163	C C	A A	C C	G G	C C	T T
NC0421173	C C	A A	C C	A A	C C	C C
NC0421175	C C	A A	C C	G G	C C	T T
NC0421179	C C	A A	C C	G G	C C	T T
NC0421189	C A	G A	T C	G G	T T	C C
NC0421193	C A	G A	T C	G G	T C	C T
NC0421201	C A	G A	T C	G G	T C	C T
NC0421205	C A	G A	T C	G G	T C	C T
NC0421230	C C	A A	C C	G G	C C	T T
NC0421232	C C	A A	C C	G G	C C	T T
NC0421242	C C	A A	C C	A A	C C	C C
NC0421247	C A	G A	T C	A G	T C	C C
NC0421249	C C	A A	C C	A G	T C	C C
NC0421276	C C	A A	C C	A G	T C	C C
NC0421288	C C	A A	C C	A G	C C	C T
NC0421297	C A	G A	T C	A G	T C	C C
NC0421316	C A	G A	T C	G G	T T	C C
NC0421321	C A	G A	T C	G G	T C	C T
NC0421323	C C	A A	C C	G G	C C	T T
NC0421328	C C	A A	C C	G G	T C	C T
NC0421334	C C	A A	C C	G G	T C	C T
NC0421338	C C	A A	C C	G G	C C	T T
NC0421350	C A	G A	T C	G G	T C	C T
NC0421352	C C	A A	C C	A G	C C	C T
NC0421362	C C	A A	C C	G G	T C	C T
NC0421377	C C	A A	C C	A G	T C	C C
NC0421415	C A	G A	T C	A G	T C	C C
NC0421416	C C	A A	C C	A G	T C	C C
NC0421428	C A	G A	T C	G G	T C	C T
NC0421433	C A	G A	T C	G G	T C	C T
NC0421439	C C	A A	C C	A G	C C	C T
NC0421451	C C	A A	C C	A A	C C	C C
NC0421472	C C	A A	C C	G G	T C	C T
NC0421555	C C	A A	C C	G G	C C	T T
NC0421573	C A	G A	T C	G G	T C	C T
NC0421580	C A	G A	T C	A G	T C	C C
NC0421596	C C	A A	C C	G G	C C	T T
NC0421602	C C	A A	C C	A G	C C	C C
NC0421613	C C	A A	C C	A G	T C	C C
NC0421632	C A	G A	T C	A G	T C	C C
NC0421708	C C	A A	C C	A G	C C	C T
NC0421722	C A	G A	T C	G G	T T	C C
NC0421749	C C	A A	C C	G G	C C	T T
NC0421751	C A	G A	T C	G G	T C	C T
NC0421755	C C	A A	C C	G G	T C	C T
NC0421773	C A	G A	T C	G G	T C	C T
NC0421783	C A	G A	T C	G G	T C	C T
NC0421807	C A	G A	T C	A G	T C	C C
NC0421820	C C	A A	C C	G G	C C	T T
NC0421850	C C	A A	C C	A G	C C	C T
NC0421852	C A	G A	T C	G G	T C	C T
NC0421871	C C	A A	C C	A G	C C	C T
NC0421878	C A	G A	T C	A G	T C	C C
NC0421881	C C	A A	C C	G G	T C	C T
NC0421904	C C	A A	C C	A A	C C	C C
NC0421917	C A	G A	T C	G G	T C	C T
NC0422035	C C	A A	C C	A G	C C	C T
NC0422119	C C	A A	C C	A G	C C	C T
NC0422134	C A	G A	T C	G G	T C	C T
NC0422284	C C	A A	C C	A G	C C	C T
NC0422313	C A	G A	T C	G G	T C	C T
NC0422328	C C	A A	C C	A G	C C	C T
NC0422381	C A	G A	T C	G G	T C	C T
NC0422391	C C	A A	C C	A G	C C	C T
NC0422465	C C	A A	C C	A G	C C	C T
NC0422491	C C	A A	C C	A G	C C	C T
NC0422507	C C	A A	C C	G G	T C	C T
NC0422520	C A	G A	T C	G G	T C	C T
NC0422525	C A	G A	T C	G G	T C	C T
NC0422526	C A	G A	T C	G G	T C	C T
NC0422530	C A	G A	T C	A G	T C	C C
NC0422576	C A	G A	T C	G G	T C	C T
NC0422594	A A	G G	T T	G G	T T	C C
NC0422609	C C	A A	C C	G G	C C	T T
NC0422629	C A	G A	T C	A G	T C	C C
NC0422640	C A	G A	T C	G G	T C	C T
NC0422654	C C	A A	C C	A A	C C	C C
NC0422693	C C	A A	C C	G G	T C	C T
NC0422700	C C	A A	C C	A G	T C	C C
NC0422704	C C	A A	C C	A A	C C	C C
NC0422737	C C	A A	C C	G G	C C	T T
NC0422756	C C	A A	C C	G G	C C	T T
NC0422766	A A	G G	T T	G G	T T	C C
NC0422767	C C	A A	C C	A G	C C	C T
NC0422770	C A	G A	T C	G G	T T	C C
NC0422784	A A	G G	T T	G G	T T	C C
NC0422785	C C	A A	C C	A G	C C	C T
NC0422789	C C	A A	C C	G G	T T	C C
NC0422793	C A	G A	T C	G G	T C	C T
NC0422801	C C	A A	C C	A G	C C	C T
NC0422828	C C	A A	C C	G G	C C	T T
NC0422839	C C	A A	C C	A G	C C	C C
NC0422860	C C	A A	T C	A G	C C	C C
NC0422876	A A	G G	T T	G G	T T	C C
NC0422879	C C	A A	C C	A G	T C	C C
NC0422886	C C	A A	C C	G G	C C	T T
NC0422894	C C	A A	C C	G G	C C	T T
NC0422901	C C	A A	C C	G G	T C	C T
NC0422917	C C	A A	C C	G G	C C	T T
NC0422922	C C	A A	C C	G G	T C	C T
NC0422927	C C	A A	C C	G G	T C	C T
NC0422931	C C	A A	C C	G G	C C	T T
NC0422932	C A	G A	T C	A G	T C	C C
NC0422948	C C	A A	C C	A G	C C	C T
NC0422952	C C	A A	C C	A A	C C	C C
NC0422973	C C	A A	C C	G G	T T	C C
NC0422979	C C	A A	C C	G G	C C	T T
NC0422985	C C	A A	C C	A G	C C	C T
NC0422988	C A	G A	T C	A G	T C	C C
NC0422994	C C	A A	C C	G G	C C	T T
NC0422997	C C	A A	C C	A G	C C	C T
NC0423000	A A	G G	T T	G G	T T	C C
NC0423002	C C	A A	C C	A G	T C	C C
NC0423008	C C	A A	C C	G G	T C	C T
NC0423012	C C	A A	C C	G G	T C	C T
NC0423024	C C	A A	C C	G G	T C	C T
NC0423031	C C	A A	C C	A G	C C	C T
NC0423032	C A	G A	T C	G G	T T	C C
NC0423034	C C	A A	C C	A G	C C	C T
NC0423035	C C	A A	C C	A G	C C	C T
NC0423041	C C	A A	C C	G G	C C	T T
NC0423056	C A	G A	T C	G G	T C	C T
NC0423065	C A	G A	T C	G G	T C	C T
NC0423073	C A	G A	T C	G G	T C	C T
NC0423076	C C	A A	C C	A A	C C	C C
NC0423096	C C	A A	C C	A G	C C	C T
NC0423102	C C	A A	C C	G G	C C	T T
NC0423107	C C	A A	C C	G G	T C	C T
NC0423110	C C	A A	C C	A A	C C	C C
NC0423128	C C	A A	C C	A G	T C	C C
NC0423141	C C	A A	C C	A A	C C	C C
NC0423144	C C	A A	C C	A G	C C	C T
NC0423163	C A	G A	T C	G G	T T	C C
NC0423166	C A	G A	T C	G G	T T	C C
NC0423172	C C	A A	C C	G G	T C	C T
NC0423173	C C	A A	C C	A G	C C	C T
NC0423180	C C	A A	C C	A A	C C	C C
NC0423181	C C	A A	C C	A A	C C	C C
NC0423184	C C	A A	C C	G G	C C	T T
NC0423194	C C	A A	C C	G G	T C	C T
NC0423207	C C	A A	C C	G G	T C	C T
NC0423215	C C	A A	C C	G G	C C	T T
NC0423223	C C	A A	C C	G G	T C	C T
NC0423225	C C	A A	C C	G G	T C	C T
NC0423229	C C	A A	C C	A A	C C	C C
NC0423231	C C	A A	C C	A G	C C	C T
NC0423232	C C	A A	C C	A G	C C	C T
NC0423233	C A	G A	T C	G G	T C	C T
NC0423236	C A	G A	T C	G G	T C	C T
NC0423247	C C	A A	C C	A G	C C	C T
NC0423256	C C	A A	C C	A G	C C	C T
NC0423258	C C	A A	C C	A G	T C	C C
NC0423263	C C	A A	C C	G G	T C	C T
NC0423268	C C	A A	C C	G G	C C	T T
NC0423276	C C	A A	C C	G G	C C	T T
NC0423279	C C	A A	C C	G G	C C	T T
NC0423292	C A	G A	T C	G G	T T	C C
NC0423293	C C	A A	C C	G G	T C	C T
NC0423296	C C	A A	C C	G G	C C	T T
NC0423298	C C	A A	C C	G G	C C	T T
NC0423306	C C	A A	C C	A G	T C	C C
NC0423308	C C	A A	C C	A G	C C	C T
NC0423312	C A	G A	T C	G G	T C	C T
NC0423315	C C	A A	C C	G G	T C	C T
NC0423322	C C	A A	C C	G G	T C	C T
NC0423325	C C	A A	C C	A A	C C	C C
NC0423331	C C	A A	C C	G G	C C	T T
NC0423332	C A	G A	T C	A G	T C	C C
NC0423339	C A	G A	T C	A G	T C	C C
NC0423343	C C	A A	C C	A G	C C	C T
NC0423347	C C	A A	C C	A G	T C	C C
NC0423349	C A	G A	T C	G G	T C	C T
NC0423354	C C	A A	C C	A G	C C	C T
NC0423364	C C	A A	C C	A G	C C	C T
NC0423365	C C	A A	C C	A G	T C	C C
NC0423367	0 0	A A	C C	0 0	C C	C C
NC0423373	C C	A A	C C	G G	T C	C T
NC0423378	C C	A A	C C	G G	T T	C C
NC0423381	C C	A A	C C	A G	C C	C T
NC0423382	C A	G A	T C	A G	T C	C C
NC0423385	C C	A A	C C	A G	T C	C C
NC0423399	C C	A A	C C	G G	C C	T T
NC0423411	C C	A A	C C	G G	T C	C T
NC0423413	C C	A A	C C	A G	T C	C C
NC0423418	C C	A A	C C	A G	C C	C T
NC0423424	C A	G A	T C	G G	T C	C T
NC0423428	C C	A A	C C	G G	C C	T T
NC0423449	C C	A A	C C	A G	C C	C T
NC0423456	C C	A A	C C	A G	T C	C C
NC0423476	C A	G A	T C	A G	T C	C C
NC0423477	C C	A A	C C	A G	C C	C T
NC0423478	C C	A A	C C	G G	C C	T T
NC0423489	C C	A A	C C	A G	C C	C T
NC0423491	C C	A A	C C	A G	T C	C C
NC0423511	C C	A A	C C	G G	T T	C C
NC0423531	C C	A A	C C	G G	C C	T T
NC0423540	C C	A A	C C	G G	C C	T T
NC0423553	C C	A A	C C	A G	C C	C T
NC0423589	C C	A A	C C	G G	T T	C C
NC0423593	C A	G A	T C	G G	T C	C T
NC0423601	C C	A A	C C	A G	C C	C T
NC0423602	C C	A A	C C	A G	C C	C T
NC0423606	C C	A A	C C	G G	T C	C T
NC0423609	C C	A A	C C	A G	C C	C T
NC0423612	C C	A A	C C	A G	C C	C T
NC0423614	C C	A A	C C	G G	T C	C T
NC0423645	C C	A A	C C	G G	T C	C T
NC0423663	C C	A A	C C	G G	C C	T T
NC0423668	C A	G A	T C	G G	T C	C T
NC0423670	C C	A A	C C	A A	C C	C C
NC0423671	C A	G A	T C	G G	T C	C T
NC0423684	C C	A A	C C	A A	C C	C C
NC0423691	C C	A A	C C	G G	C C	T T
NC0423696	C A	G A	T C	G G	T C	C T
NC0423698	A A	G G	T T	G G	T T	C C
NC0423707	C C	A A	C C	A G	C C	C T
NC0423711	C C	A A	C C	A G	T C	C C
NC0423712	C C	A A	C C	G G	T C	C T
NC0423716	C A	G A	T C	G G	T C	C T
NC0423718	C C	A A	C C	A G	C C	C T
NC0423729	C C	A A	C C	A G	C C	C T
NC0423735	C C	A A	C C	A G	C C	C T
NC0423744	C A	G A	T C	A G	T C	C C
NC0423748	C C	A A	C C	A G	T C	C C
NC0423749	C A	G A	T C	G G	T C	C T
NC0423757	C C	A A	C C	A G	C C	C T
NC0423758	C A	G A	T C	A G	T C	C C
NC0423774	C A	G A	T C	A A	C C	C C
NC0423779	C C	A A	C C	G G	C C	T T
NC0423781	C A	G A	T C	G G	T C	C T
NC0423784	C C	A A	C C	A G	C C	C T
NC0423785	C C	A A	C C	A G	C C	C T
NC0423791	C C	A A	C C	A G	T C	C C
NC0423793	C A	G A	T C	G G	T C	C T
NC0423795	C C	A A	C C	A A	C C	C C
NC0423797	A A	G G	T T	G G	T T	C C
NC0423798	C A	G A	T C	G G	T C	C T
NC0423799	C A	G A	T C	G G	T C	C T
NC0423800	C C	A A	C C	G G	C C	T T
NC0423801	C C	A A	C C	G G	C C	T T
NC0423815	C C	A A	C C	G G	C C	T T
NC0423819	C C	A A	C C	A G	T C	C C
NC0423820	C C	A A	C C	G G	C C	T T
NC0423830	C C	A A	C C	G G	T C	C T
NC0423832	C C	A A	C C	G G	T T	C C
NC0423834	C C	A A	C C	G G	C C	T T
NC0423838	C C	A A	C C	A A	C C	C C
NC0423840	C C	A A	C C	A G	T C	C C
NC0423841	C A	G A	T C	A G	T C	C C
NC0423843	C C	A A	C C	G G	T C	C T
NC0423847	C C	A A	C C	A G	C C	C T
NC0423850	C C	A A	C C	A G	C C	C T
NC0423857	C A	G A	T C	G G	T C	C T
NC0423859	C C	A A	C C	G G	T C	C T
NC0423867	C C	A A	C C	A A	C C	C C
NC0423872	C C	A A	C C	A G	C C	C C
NC0423877	C C	A A	C C	G G	T C	C T
NC0423885	C A	G A	T C	G G	T C	C T
NC0423892	C A	G A	T C	G G	T C	C T
NC0423893	C C	A A	C C	A G	C C	C T
NC0423898	C C	A A	C C	A G	C C	C T
NC0423903	C C	A A	C C	A G	C C	C T
NC0423909	C C	A A	C C	A G	C C	C T
NC0423910	C A	G A	T C	G G	T C	C T
NC0423917	C C	A A	C C	G G	C C	T T
NC0423922	C C	A A	C C	A G	C C	C T
NC0423923	C C	A A	C C	G G	T C	C T
NC0423924	C C	A A	C C	G G	C C	T T
NC0423925	C C	A A	C C	A A	C C	C C
NC0423929	C C	A A	C C	A G	T C	C C
NC0423935	C C	A A	C C	G G	T C	C T
NC0423942	C C	A A	C C	G G	T C	C T
NC0423943	C C	A A	C C	G G	C C	T T
NC0423944	C C	A A	C C	A G	C C	C T
NC0423948	C A	G A	T C	G G	T C	C T
NC0423952	C C	A A	C C	A G	C C	C T
NC0423955	C A	G A	T C	G G	T C	C T
NC0423958	C C	A A	C C	A G	C C	C T
NC0423965	C C	A A	C C	A G	C C	C T
NC0423966	C C	A A	C C	G G	C C	T T
NC0423968	C C	A A	C C	A G	C C	C T
NC0423969	C C	A A	C C	G G	C C	T T
NC0423973	C C	A A	C C	A G	C C	C T
NC0423982	C A	G A	T C	G G	T C	C T
NC0423989	A A	G G	T T	G G	T T	C C
NC0423990	C C	A A	C C	G G	C C	T T
NC0423991	C C	A A	C C	A G	C C	C T
NC0423993	C A	G A	T C	A G	T C	C C
NC0424001	C C	A A	C C	A G	C C	C T
NC0424002	C A	G G	T C	A G	T C	C C
NC0424003	C C	A A	C C	G G	C C	T T
NC0424004	C A	G A	T C	G G	T C	C T
NC0424007	C C	A A	C C	G G	C C	T T
NC0424010	C A	G A	T C	A G	T C	C C
NC0424014	A A	G G	T T	G G	T T	C C
NC0424020	C A	G A	T C	G G	T C	C T
NC0424026	C A	G A	T C	G G	T C	C T
NC0424031	C C	A A	C C	G G	C C	T T
NC0424032	C C	A A	C C	G G	T C	C T
NC0424038	C A	G A	T C	A G	T C	C C
NC0424039	C A	G A	T C	A G	T C	C C
NC0424043	C C	A A	C C	A G	C C	C T
NC0424045	C C	A A	C C	A G	C C	C T
NC0424050	C C	A A	C C	G G	C C	T T
NC0424051	C C	A A	C C	G G	T C	C T
NC0424059	C A	G A	T C	G G	T C	C T
NC0424061	C C	A A	C C	A G	C C	C T
NC0424065	C C	A A	C C	G G	C C	T T
NC0424067	C A	G A	T C	A G	T C	C C
NC0424072	C C	A A	C C	G G	C C	T T
NC0424081	C C	A A	C C	G G	T C	C T
NC0424084	C C	A A	C C	A G	C C	C T
NC0424098	C A	G A	T C	A G	T C	C C
NC0424106	C A	G A	T C	G G	T C	C T
NC0424107	C A	G A	T C	A G	T C	C C
NC0424111	C A	G A	T C	A G	T C	C C
NC0424115	C C	A A	C C	A G	C C	C T
NC0424118	C C	A A	C C	G G	C C	T T
NC0424123	C C	A A	C C	A G	C C	C T
NC0424125	C A	G A	T C	G G	T T	C C
NC0424130	C A	G A	T C	A G	T C	C C
NC0424139	C C	A A	C C	G G	C C	T T
NC0424143	C C	A A	C C	A G	C C	C T
NC0424148	C A	G A	T C	G G	T C	C T
NC0424151	C A	G A	T C	G G	T C	C T
NC0424153	C A	G A	T C	A G	T C	C C
NC0424175	C A	G A	T C	G G	T C	C T
NC0424177	C C	A A	C C	G G	C C	T T
NC0424178	C A	G A	T C	G G	T C	C T
NC0424179	C A	G A	T C	A G	T C	C C
NC0424182	C C	A A	C C	A G	C C	C T
NC0424183	C C	A A	C C	A G	C C	C T
NC0424198	C C	A A	C C	G G	C C	T T
NC0424200	C A	G A	T C	A G	T C	C C
NC0424206	C A	G A	T C	G G	T C	C T
NC0424208	C C	A A	C C	A G	C C	C T
NC0424209	C C	A A	C C	G G	T C	C T
NC0424216	C C	A A	C C	A G	C C	C T
NC0424222	C C	A A	C C	A G	T C	C C
NC0424223	A A	G G	T T	G G	T T	C C
NC0424230	C C	A A	C C	G G	T C	C T
NC0424232	C A	G A	T C	G G	T C	C T
NC0424235	C C	A A	C C	G G	T C	C T
NC0424242	C C	A A	C C	G G	C C	T T
NC0424251	C C	A A	C C	G G	T C	C T
NC0424260	C A	G A	T C	G G	T C	C T
NC0424266	C C	A A	C C	A G	C C	C T
NC0424277	C C	A A	C C	A G	C C	C T
NC0424278	C A	G A	T C	G G	T T	C C
NC0424280	C C	A A	C C	G G	C C	T T
NC0424288	C C	A A	C C	G G	C C	T T
NC0424290	C C	A A	C C	A G	C C	C T
NC0424293	C C	A A	C C	G G	C C	T T
NC0424295	C C	A A	C C	G G	T T	C C
NC0424303	C C	A A	C C	A G	C C	C T
NC0424304	C C	A A	C C	A G	C C	C T
NC0424307	C C	A A	C C	A G	C C	C T
NC0424309	C C	A A	C C	A G	C C	C T
NC0424311	C C	A A	C C	G G	C C	T T
NC0424319	C A	G A	T C	A G	T C	C C
NC0424321	C C	A A	C C	A G	C C	C T
NC0424324	C A	G A	T C	A G	T C	C C
NC0424333	C C	A A	C C	G G	C C	T T
NC0424335	C A	G A	T C	A G	T C	C C
NC0424338	C C	A A	C C	G G	T T	C C
NC0424339	C C	A A	C C	A G	C C	C T
NC0424348	C C	A A	T C	A G	C C	C C
NC0424351	C A	G A	T C	A G	T C	C C
NC0424354	C A	G A	T C	G G	T C	C T
NC0424355	C A	G A	T C	G G	T C	C T
NC0424362	C C	A A	C C	G G	C C	T T
NC0424365	C C	A A	C C	G G	T C	C T
NC0424366	C A	G A	T C	G G	T C	C T
NC0424380	C C	A A	C C	A G	T C	C C
NC0424384	C C	A A	C C	G G	C C	T T
NC0424386	C A	G A	T C	A G	T C	C C
NC0424392	C A	G A	T C	G G	T C	C T
NC0424403	C C	A A	C C	G G	C C	T T
NC0424405	C A	G A	T C	A G	T C	C C
NC0424407	C C	A A	C C	A G	C C	C T
NC0424420	C C	A A	C C	G G	T T	C C
NC0424431	C C	A A	C C	G G	T C	C T
NC0424432	C C	A A	C C	G G	T C	C T
NC0424501	C C	A A	C C	G G	C C	T T
NC0424535	C C	A A	C C	A G	T C	C C
NC0424547	C A	G A	T C	G G	T C	C T
NC0424549	C C	A A	C C	G G	C C	T T
NC0424555	C C	A A	C C	G G	T C	C T
NC0424588	C A	G A	T C	G G	T T	C C
NC0424590	C C	A A	C C	G G	T T	C C
NC0424596	C A	G A	T C	A G	T C	C C
NC0424606	C A	G A	T C	A G	T C	C C
NC0424635	C A	G A	T C	A G	T C	C C
NC0424668	C C	A A	C C	A G	T C	C C
NC0424701	C A	G A	T C	A G	T C	C C
NC0424708	C C	A A	C C	G G	T C	C T
NC0424725	C A	G A	T C	G G	T C	C T
NC0424786	C C	A A	C C	G G	T C	C T
NC0424790	C C	A A	C C	G G	C C	T T
NC0424874	C A	G G	T C	A G	T C	C C
NC0424875	C A	G A	T C	A G	T C	C C
NC0424929	C A	G A	T C	G G	T C	C T
